# Supplementary material for: New 11-Methoxymethylgermacranolides from the Whole Plant of Carpesium divaricatum
Source: Molecules. 2022 Sep 14;27(18):5991. doi: 10.3390/molecules27185991 (PMC9505371; doi:10.3390/molecules27185991)
Supplement: Supplementary file 1 [file molecules-27-05991-s001.zip]

Archive with 1 entries (1 files):
- molecules-1918445-supplementary.pdf
